# Supplementary material for: A combined analysis of multi-omics data reveals the prognostic values and immunotherapy response of LAG3 in human cancers
Source: Eur J Med Res. 2023 Dec 19;28:604. doi: 10.1186/s40001-023-01583-9 (PMC10729452; doi:10.1186/s40001-023-01583-9)
Supplement: Supplementary file 2 — Additional file 2: Table S1. The top 100 LAG3-related genes from the GEPIA2 database. [file 40001_2023_1583_MOESM2_ESM.xlsx]

## Sheet: Sheet1
Gene Symbol	Gene ID	PCC
IFNG	ENSG00000111537.4	0.76
PRF1	ENSG00000180644.6	0.75
FASLG	ENSG00000117560.7	0.75
GZMH	ENSG00000100450.12	0.74
NKG7	ENSG00000105374.9	0.73
PDCD1	ENSG00000188389.10	0.73
FAM26F	ENSG00000188820.12	0.71
SIRPG	ENSG00000089012.14	0.71
CXCR3	ENSG00000186810.7	0.69
CXCR6	ENSG00000172215.5	0.69
TIGIT	ENSG00000181847.11	0.66
GZMK	ENSG00000113088.5	0.66
CCR5	ENSG00000160791.13	0.64
CCL5	ENSG00000271503.5	0.63
RP4-742C19.12	ENSG00000225720.6	0.62
IL12RB1	ENSG00000096996.15	0.61
SLAMF8	ENSG00000158714.10	0.6
CXCR2P1	ENSG00000229754.1	0.6
CXCL9	ENSG00000138755.5	0.6
AC069363.1	ENSG00000277089.4	0.6
CRTAM	ENSG00000109943.8	0.59
FTH1P22	ENSG00000225079.2	0.58
RP11-10J5.1	ENSG00000226004.1	0.58
IL18BP	ENSG00000137496.17	0.57
IGFLR1	ENSG00000126246.9	0.56
KLRK1	ENSG00000213809.8	0.55
GBP4	ENSG00000162654.8	0.55
PSMB9	ENSG00000240065.7	0.55
XCL2	ENSG00000143185.3	0.55
RP11-1094M14.8	ENSG00000267369.1	0.54
USP30-AS1	ENSG00000256262.1	0.54
TBX21	ENSG00000073861.2	0.54
KLRD1	ENSG00000134539.16	0.54
C1QA	ENSG00000173372.16	0.54
SLAMF7	ENSG00000026751.16	0.53
GBP5	ENSG00000154451.14	0.53
C1QB	ENSG00000173369.15	0.52
GZMB	ENSG00000100453.12	0.52
APOL3	ENSG00000128284.19	0.52
RP11-202G18.1	ENSG00000227531.1	0.52
GNGT2	ENSG00000167083.6	0.52
AC092580.4	ENSG00000235576.1	0.52
TAP1	ENSG00000168394.10	0.51
IRF1	ENSG00000125347.13	0.51
CD74	ENSG00000019582.14	0.5
GZMA	ENSG00000145649.7	0.5
C1QC	ENSG00000159189.11	0.5
AD000671.6	ENSG00000267120.3	0.5
HCST	ENSG00000126264.9	0.5
RP11-222K16.2	ENSG00000272282.1	0.49
ICOS	ENSG00000163600.12	0.49
LILRB4	ENSG00000186818.12	0.49
HLA-F	ENSG00000204642.13	0.48
GBP1	ENSG00000117228.9	0.48
APOBEC3H	ENSG00000100298.15	0.48
IFI30	ENSG00000216490.3	0.48
PSME2	ENSG00000100911.13	0.47
DOK2	ENSG00000147443.12	0.47
APOBEC3G	ENSG00000239713.7	0.47
PLA2G2D	ENSG00000117215.14	0.47
TNFRSF9	ENSG00000049249.8	0.47
ADAMDEC1	ENSG00000134028.14	0.47
CD72	ENSG00000137101.12	0.47
CD27	ENSG00000139193.3	0.47
IL21R	ENSG00000103522.15	0.46
PSMB8-AS1	ENSG00000204261.8	0.46
WARS	ENSG00000140105.17	0.46
HLA-B	ENSG00000234745.9	0.46
RP11-291B21.2	ENSG00000256039.1	0.46
TRAV5	ENSG00000211779.3	0.46
PSMB10	ENSG00000205220.11	0.46
STAT1	ENSG00000115415.18	0.45
SP140	ENSG00000079263.18	0.45
HLA-DPB1	ENSG00000223865.10	0.45
TRAC	ENSG00000277734.4	0.45
LAP3	ENSG00000002549.12	0.45
CD6	ENSG00000013725.14	0.45
ETV7	ENSG00000010030.13	0.44
GIMAP5	ENSG00000196329.10	0.44
SLAMF6	ENSG00000162739.13	0.44
TRAV12-2	ENSG00000211789.2	0.44
TRAV19	ENSG00000211799.3	0.44
NR1H3	ENSG00000025434.18	0.44
KIR2DL4	ENSG00000189013.14	0.44
ABI3	ENSG00000108798.8	0.44
ZNF80	ENSG00000174255.6	0.44
CCL8	ENSG00000108700.4	0.43
RP5-1028K7.2	ENSG00000266088.5	0.43
HLA-E	ENSG00000204592.8	0.43
PSMB8	ENSG00000204264.8	0.43
IL2RB	ENSG00000100385.13	0.43
CD80	ENSG00000121594.11	0.43
GZMM	ENSG00000197540.7	0.43
SLC15A3	ENSG00000110446.9	0.43
CD2	ENSG00000116824.4	0.43
GBP1P1	ENSG00000225492.6	0.43
CD48	ENSG00000117091.9	0.42
SLA2	ENSG00000101082.13	0.42
CCL4	ENSG00000275302.1	0.42
GBP2	ENSG00000162645.12	0.42
